# Supplementary material for: Revealing the Pb Whisker Growth Mechanism from Al-Alloy Surface and Morphological Dependency on Material Stress and Growth Environment
Source: Materials (Basel). 2022 Mar 31;15(7):2574. doi: 10.3390/ma15072574 (PMC8999954; doi:10.3390/ma15072574)
Supplement: Supplementary file 1 [file materials-15-02574-s001.zip]

Archive with 3 entries (3 files):
- materials-1654591-supplementary.pdf
- Supplementary Video S1 - Copy.mp4
- Supplementary Video S2 - Copy.mp4
